# Supplementary material for: Spatial and temporal Antarctic Ice Sheet mass trends, glacio‐isostatic adjustment, and surface processes from a joint inversion of satellite altimeter, gravity, and GPS data
Source: J Geophys Res Earth Surf. 2016 Feb 3;121(2):182–200. doi: 10.1002/2015JF003550 (PMC4845667; doi:10.1002/2015JF003550)
Supplement: Supplementary file 2 — Table S1 [file JGRF-121-182-s002.xls]

## Sheet: TableS1
Name	Reference
bean	King, Matt, 2013, CAPGIA - West Antarctica Continuous Network: BEAN-Bean Peaks P.S.,
	UNAVCO, GPS Data Set, doi:10.7283/T55Q4T6R
bren	King, Matt, King, Edward, 2013, British Antarctic Survey GPS Network: BREN-Brennecke Nunataks P.S.,
	UNAVCO, GPS Data Set, doi:10.7283/T52V2D7X
brip	Wilson, Terry, 2007, Antarctica-POLENET GPS Network: BRIP-Brimstone Peak P.S.,
	UNAVCO, GPS Data Set, doi:10.7283/T5W09473
buri	Wilson, Terry, 2007, Antarctica-POLENET GPS Network: BURI-Butcher Ridge P.S.,
	UNAVCO, GPS Data Set, doi:10.7283/T5RB72W7
capf	Domack, Eugene, 2010, Antarctica-POLENET GPS Network: CAPF-Cape Framnes - Jason Peninsula P.S.,
	UNAVCO, GPS Data Set, doi:10.7283/T5XP736P
cote	Wilson, Terry, 2008, Antarctica-POLENET GPS Network: COTE-Mt. Coates P.S.,
	UNAVCO, GPS Data Set, doi:10.7283/T5GT5KGN
crdi	Wilson, Terry, 2008, Antarctica-POLENET GPS Network: CRDI-Cordiner Peak P.S.,
	UNAVCO, GPS Data Set, doi:10.7283/T5C24TQS
devi	Wilson, Terry, 2008, Antarctica-POLENET GPS Network: DEVI-Deverall Island P.S.,
	UNAVCO, GPS Data Set, doi:10.7283/T57942Z0
fall	Wilson, Terry, 2010, Antarctica-POLENET GPS Network: FALL-Fallone Nunataks P.S.,
	UNAVCO, GPS Data Set, doi:10.7283/T53J3B84
flm5	Wilson, Terry, 2005, Antarctica-POLENET GPS Network: FLM5-Mt. Fleming P.S.,
	UNAVCO, GPS Data Set, doi:10.7283/T5V40SH6
fos1	King, Matt, 2013, CAPGIA - West Antarctica Continuous Network: FOS1-Fossil Bluff P.S.,
	UNAVCO, GPS Data Set, doi:10.7283/T54T6GF7
ftp1	Whillans, Ian, 1999, Antarctica Support 1998/1999: TAMDEF, UNAVCO, GPS Data Set, doi:10.7283/T53T9FHJ
ftp4	Wilson, Terry, 2006, Antarctica-POLENET GPS Network: FTP4-Fishtail Point P.S.
	UNAVCO, GPS Data Set, doi:10.7283/T5B27SKD
gmez	King, Matt, 2013, CAPGIA - West Antarctica Continuous Network: GMEZ-Gomez Nunatak P.S.,
	UNAVCO, GPS Data Set, doi:10.7283/T58G8HT4
haag	Wilson, Terry, 2008, Antarctica-POLENET GPS Network: HAAG-Haag Nunatak P.S.,
	UNAVCO, GPS Data Set, doi:10.7283/T5FT8JB8
	Dalziel, Ian, Bevis, Michael, Smalley, Bob, 2007, West Antarctic 2005/2006
	UNAVCO, GPS Data Set, doi:10.7283/T50C4T3D
hown	Wilson, Terry, 2008, Antarctica-POLENET GPS Network: HOWN-Howard Nunatak P.S.,
	UNAVCO, GPS Data Set, doi:10.7283/T56971WH
hton	King, Matt, 2013, CAPGIA - West Antarctica Continuous Network: HTON-Hutton Mountains P.S.,
	UNAVCO, GPS Data Set, doi:10.7283/T5222RV6
hugo	Domack, Eugene, 2009, Antarctica-POLENET GPS Network: HUGO-Hugo Island - Santa Claus Rock P.S.,
	UNAVCO, GPS Data Set, doi:10.7283/T5FQ9TW3
iggy	Wilson, Terry, 2008, Antarctica-POLENET GPS Network: IGGY-Iggy Ridge P.S.
	UNAVCO, GPS Data Set, doi:10.7283/T5QC01T9
jnsn	King, Matt, 2013, CAPGIA - West Antarctica Continuous Network: JNSN-Jensen Nunataks P.S.,
	UNAVCO, GPS Data Set, doi:10.7283/T5SJ1HP1
lntk	King, Matt, 2013, CAPGIA - West Antarctica Continuous Network: LNTK-Lyon Nunataks P.S.,
	UNAVCO, GPS Data Set, doi:10.7283/T5J1017P
lply	Wilson, Terry, 2011, Antarctica-POLENET GPS Network: LPLY-Lepley Nunatak P.S.
	UNAVCO, GPS Data Set, doi:10.7283/T5DV1H50
lwn0	Wilson, Terry, 2008, Antarctica-POLENET GPS Network: LWN0-Lonewolf Nunatak P.S.,
	UNAVCO, GPS Data Set, doi:10.7283/T5T43RD8
mcar	Wilson, Terry, 2010, Antarctica-POLENET GPS Network: MCAR-Mount Carbone P.S.,
	UNAVCO, GPS Data Set, doi:10.7283/T55D8Q41
min0	Johns, Bjorn, 2007, Antarctica-POLENET GPS Network: MIN0-Minna Bluff P.S.,
	UNAVCO, GPS Data Set, doi:10.7283/T5TM78BX
mkib	King, Matt, 2013, CAPGIA - West Antarctica Continuous Network: MKIB-Mt. McKibben P.S.,
	UNAVCO, GPS Data Set, doi:10.7283/T5D798HD
patn	Wilson, Terry, 2007, Antarctica-POLENET GPS Network: PATN-Mount Paterson P.S.,
	UNAVCO, GPS Data Set, doi:10.7283/T5PC30PX
pece	Wilson, Terry, 2008, Antarctica-POLENET GPS Network: PECE-Pecora Escarpment P.S.,
	UNAVCO, GPS Data Set, doi:10.7283/T5930RG1
ramg	Wilson, Terry, 2008, Antarctica-POLENET GPS Network: RAMG-Ramsey Glacier P.S.,
	UNAVCO, GPS Data Set, doi:10.7283/T51N7ZFR
rob1	Whillans, Ian, 1999, Antarctica Support 1997/1998: TAMDEF,
	UNAVCO, GPS Data Set, doi:10.7283/T5057D6V
	Whillans, Ian, 1999, Antarctica Support 1998/1999: TAMDEF, UNAVCO, GPS Data Set, doi:10.7283/T53T9FHJ
rob4	Wilson, Terry, 2005, Antarctica-POLENET GPS Network: ROB4-Cape Roberts P.S.,
	UNAVCO, GPS Data Set, doi:10.7283/T5NC5ZG8
rotb	King, Matt, King, Edward, 2013, British Antarctic Survey GPS Network: ROTB-Rothera P.S.,
	UNAVCO, GPS Data Set, doi:10.7283/T56M34Z7
sctb	Blick, Graeme, 2010, Antarctica-POLENET GPS Network: SCTB-Scott Base GPS P.S.,
	UNAVCO, GPS Data Set, doi:10.7283/T5CF9N6P
sdly	Wilson, Terry, 2010, Antarctica-POLENET GPS Network: SDLY-Mount Sidley P.S.,
	UNAVCO, GPS Data Set, doi:10.7283/T5S46Q7F
sugg	Wilson, Terry, 2008, Antarctica-POLENET GPS Network: SUGG-Mt Suggs P.S.,
	UNAVCO, GPS Data Set, doi:10.7283/T5CV4G1M
thur	Wilson, Terry, 2011, Antarctica-POLENET GPS Network: THUR-Thurston Island P.S.,
	UNAVCO, GPS Data Set, doi:10.7283/T5862DRZ
trve	King, Matt, 2013, CAPGIA - West Antarctica Continuous Network: TRVE-Traverse Mountains P.S.,
	UNAVCO, GPS Data Set, doi:10.7283/T5NS0RZ9
	Dalziel, Ian, Bevis, Michael, Smalley, Bob, 2007, West Antarctic 2002,
w01b	UNAVCO, GPS Data Set, doi:10.7283/T5445JTQ
	Dalziel, Ian, Bevis, Michael, Smalley, Bob, 2007, West Antarctic 2002/2003,
	UNAVCO, GPS Data Set, doi:10.7283/T57W69HP
	Dalziel, Ian, Bevis, Michael, Smalley, Bob, 2007, West Antarctic 2005/2006,
	UNAVCO, GPS Data Set, doi:10.7283/T50C4T3D
	King, Matt, Clarke, Peter, 2010, Filchner Ronne & Larsen C Ice Shelf Tides 2007 2009: W05B,
	UNAVCO, GPS Data Set, doi:10.7283/T5H13039
	Dalziel, Ian, Bevis, Michael, Smalley, Bob, 2007, West Antarctic 2002/2003,
w05a	UNAVCO, GPS Data Set, doi:10.7283/T57W69HP
	Dalziel, Ian, Bevis, Michael, Smalley, Bob, 2007, West Antarctic 2005/2006,
	UNAVCO, GPS Data Set, doi:10.7283/T50C4T3D
	Dalziel, Ian, Bevis, Michael, Smalley, Bob, 2007, West Antarctic 2002/2003,
w05b	UNAVCO, GPS Data Set, doi:10.7283/T57W69HP
	Dalziel, Ian, Bevis, Michael, Smalley, Bob, 2007, West Antarctic 2005/2006,
	UNAVCO, GPS Data Set, doi:10.7283/T50C4T3D
whn0	Wilson, Terry, 2007, Antarctica-POLENET GPS Network: WHN0-Westhaven Nunatak P.S.,
	UNAVCO, GPS Data Set, doi:10.7283/T5R49P2M
